# Supplementary material for: Wearable Device for Cumulative Chlorobenzene Detection and Accessible Mitigation Strategies
Source: Sensors (Basel). 2023 Sep 15;23(18):7904. doi: 10.3390/s23187904 (PMC10536231; doi:10.3390/s23187904)
Supplement: Supplementary file 1 [file sensors-23-07904-s001.zip]

Archive with 1 entries (1 files):
- sensors-2590423-supplementary.pdf
